# Supplementary material for: Spatial variations of soil seed banks in Shanghai’s urban wasteland: a gradient analysis of urbanization effects
Source: PeerJ. 2024 Dec 23;12:e18764. doi: 10.7717/peerj.18764 (PMC11670764; doi:10.7717/peerj.18764)
Supplement: Supplemental Information 5 [file peerj-12-18764-s005.csv]

SP	u3	u4	u5	u6	u7	u22	u23	s8	s10	s11	s14	s15	s16	s17	s18	s19	s20	s24	r9	r12	r13	r21	Sourcetype	Lifeform	Growthtype	Dispersalmodes
Echinochloa crusgalli	0	0	0	0	0	0	0	0	0	0	5	0	0	0	0	3	0	0	0	0	0	0	Exotic	Summer annual	Tussock	Hydrochory
Polypogon fugax	0	2	0	0	35	0	0	0	0	6	0	0	0	0	0	0	0	0	0	0	0	0	Native	Winter annual	Tussock	Hydrochory
Veronica persica	0	0	0	14	2	0	1	0	0	0	1	0	2	0	0	6	0	0	4	2	0	5	Exotic	Winter annual	Branched	Autochory
Astragalus melilotoides	0	0	0	0	0	0	0	0	0	2	0	0	0	0	0	0	0	0	0	0	0	0	Exotic	Summer annual	Erect	Autochory
Potentilla supina	0	0	0	0	5	0	0	0	0	0	0	0	0	0	0	0	0	0	0	0	0	0	Native	Winter annual	Branched	Zoochory
Ludwigia prostrata	0	2	0	0	0	0	0	0	0	23	0	0	0	0	0	0	4	0	3	4	0	0	Exotic	Summer annual	Erect	Hydrochory
Stellaria media	0	0	0	0	3	0	13	3	0	13	0	0	6	0	0	0	7	4	0	13	0	6	Native	Winter annual	Branched	Autochory
Trigonotis peduncularis	0	0	0	1	0	0	31	0	0	6	6	0	0	0	0	0	22	0	0	7	2	12	Native	Winter annual	Rosette	Autochory
Setaria viridis	6	3	0	7	20	11	0	6	21	0	21	6	0	0	101	15	47	13	3	0	0	0	Native	Summer annual	Tussock	Anemochory
Cynodon dactylon	1	0	0	0	0	5	0	0	0	0	0	0	0	2	32	0	0	9	0	0	11	0	Native	Perennial	Tussock	Autochory
Rorippa indica	0	0	0	0	5	0	0	0	0	0	0	0	0	0	0	3	0	0	0	0	0	0	Native	Winter annual	Pseudo-rosette	Autochory
Gramineae sp	7	12	15	4	22	4	0	2	0	18	16	17	14	8	2	0	0	4	2	3	0	1	NA	NA	NA	NA
Eragrostis pilosa	0	0	0	0	0	0	0	1	0	0	0	0	0	0	0	0	0	0	0	0	0	0	Native	Summer annual	Tussock	Anemochory
Youngia japonica	0	0	0	0	0	0	8	0	0	0	0	0	0	0	0	0	0	0	0	0	0	0	Native	Winter annual	Pseudo-rosette	Anemochory
Sonchus oleraceus	0	0	0	0	0	0	0	0	0	0	0	0	0	0	0	0	0	0	0	10	2	0	Exotic	Winter annual	Partial rosette	Anemochory
Ixeris polycephala	0	0	1	0	0	0	0	0	0	0	0	0	0	0	0	0	0	0	0	0	0	0	Exotic	Perennial	Partial rosette	Anemochory
Chenopodium album	0	3	0	0	0	0	0	0	0	0	0	0	0	0	0	0	1	0	0	0	0	0	Native	Summer annual	Erect	Anemochory
Eclipta prostrata	0	0	0	0	0	0	0	2	0	19	3	0	0	0	0	0	0	0	5	0	0	0	Exotic	Summer annual	Erect	Anemochory
Paspalum conjugatum	0	0	0	0	0	0	0	0	0	0	3	0	0	0	0	0	0	0	0	0	0	0	Exotic	Perennial	Tussock	Autochory
Solanum nigrum	6	0	19	0	0	51	0	0	0	0	0	0	0	0	0	0	0	6	0	0	0	2	Exotic	Summer annual	Branched	Zoochory
Phragmites australis	0	0	0	0	0	0	0	0	3	7	0	0	0	0	0	0	29	0	0	0	0	0	Native	Perennial	Erect	Hydrochory
Humulus scandens	0	0	0	0	0	0	4	0	0	0	0	0	0	0	0	0	0	0	0	11	6	0	Exotic	Summer annual	Climbing or liane	Anemochory
Persicaria lapathifolia	0	0	0	0	0	0	0	0	0	0	0	0	0	0	0	2	0	0	0	0	0	0	Native	Summer annual	Erect	Hydrochory
Medicago polymorpha	0	0	0	0	0	0	0	0	0	0	7	0	0	0	0	2	0	0	0	0	0	0	Exotic	Winter annual	Procumbent	Zoochory
Eleusine indica	0	0	0	0	0	0	0	0	0	0	0	0	0	0	0	0	0	0	0	0	0	1	Native	Summer annual	Tussock	Autochory
Achyranthes bidentata	0	0	0	0	0	0	0	0	0	2	0	0	0	0	0	0	0	0	0	0	0	0	Native	Perennial	Erect	Zoochory
Sagina japonica	0	0	0	0	3	0	0	0	0	0	0	0	0	0	0	0	0	0	0	0	0	0	Native	Summer annual	Branched	Autochory
Leptochloa chinensis	0	0	2	0	0	0	0	0	6	0	0	4	0	7	0	0	0	0	0	0	0	6	Native	Summer annual	Tussock	Autochory
Abutilon theophrasti	0	0	0	0	0	0	2	0	0	0	0	0	0	0	0	0	0	0	0	0	0	0	Exotic	Summer annual	Erect	Autochory
Cerastium glomeratum	0	0	0	0	0	0	0	0	0	0	0	0	0	0	0	0	0	0	3	0	0	0	Exotic	Winter annual	Branched	Autochory
Cardamine occulta	0	0	0	20	286	0	0	0	0	0	0	0	1	0	0	0	0	0	0	0	0	0	Exotic	Winter annual	Pseudo-rosette	Autochory
Cyperus iria	0	0	0	0	0	0	0	0	0	4	0	0	0	0	0	0	0	0	0	0	0	0	Native	Summer annual	Tussock	Autochory
Hydrocotyle sibthorpioides	0	0	0	0	0	0	0	0	15	0	0	0	0	0	0	0	0	0	0	9	0	2	Native	Winter annual	Pseudo-rosette	Hydrochory
Sesbania cannabina	3	0	0	0	0	0	0	4	0	0	0	0	0	0	0	0	9	0	0	0	0	0	Exotic	Summer annual	Erect	Autochory
Acalypha australis	0	0	0	0	0	0	2	0	0	0	0	0	8	0	0	0	0	0	0	0	0	0	Native	Summer annual	Erect	Autochory
Mazus pumilus	3	0	0	1	0	0	0	0	0	3	0	0	0	0	0	0	0	0	0	8	0	0	Native	Summer annual	Pseudo-rosette	Autochory
Erigeron canadensis	0	0	0	0	0	0	0	0	0	0	0	0	0	0	0	0	0	0	0	0	4	0	Exotic	Summer annual	Partial rosette	Anemochory
Chenopodium ficifolium	0	6	0	0	10	0	0	0	7	1	0	1	0	0	0	0	2	25	0	0	1	10	Native	Summer annual	Erect	Autochory
Glycine soja	5	0	0	0	2	13	0	1	0	2	0	0	0	0	9	2	0	2	2	6	2	0	Native	Summer annual	Climbing or liane	Autochory
Geranium carolinianum	0	0	0	2	0	0	0	0	0	0	0	0	0	0	0	0	0	0	0	0	0	0	Exotic	Summer annual	Branched	Autochory
Erigeron annuus	2	0	0	0	0	0	2	9	0	5	0	0	1	0	1	0	0	0	0	15	0	0	Exotic	Summer annual	Partial rosette	Anemochory
Cyperus difformis	0	0	0	0	0	0	0	0	0	3	0	0	0	0	13	0	0	0	0	0	0	0	Native	Summer annual	Tussock	Autochory
Poa annua	0	0	0	0	3	0	0	0	0	0	0	0	0	0	0	0	0	0	0	0	0	0	Native	Winter annual	Erect	Anemochory
Vicia sativa subsp. Nigra	0	0	0	0	0	0	0	0	0	0	0	0	0	0	0	0	0	0	0	29	0	0	Native	Winter annual	Climbing or liane	Autochory
Amaranthus viridis	0	0	0	0	0	0	0	0	0	0	2	0	0	0	0	0	0	0	0	0	0	0	Exotic	Summer annual	Erect	Autochory
Galium spurium	0	0	0	0	0	0	0	0	4	0	0	0	0	0	0	0	0	5	29	0	16	0	Native	Winter annual	Climbing or liane	Zoochory
Ipomoea nil	1	0	0	0	0	0	0	0	0	0	0	0	0	0	0	0	0	0	0	0	0	0	Exotic	Summer annual	Climbing or liane	Autochory
Ipomoea purpurea	0	0	0	0	2	0	0	0	0	0	0	0	0	0	0	0	0	0	0	0	0	0	Exotic	Summer annual	Climbing or liane	Autochory
Artemisia mongolica	0	0	0	0	0	0	0	0	0	0	0	0	0	0	0	0	0	0	14	0	0	0	Native	Perennial	Partial rosette	Autochory
Digitaria sanguinalis	0	0	6	0	0	0	0	0	1	0	0	0	0	0	0	0	0	0	0	0	0	0	Native	Summer annual	Tussock	Anemochory
Polygonum hydropiper	0	0	0	0	0	0	0	0	0	0	0	0	0	0	0	0	0	0	0	16	0	0	Native	Summer annual	Branched	Hydrochory
Alopecurus aequalis	0	0	0	0	0	0	0	0	0	1	0	0	0	0	0	0	0	0	0	0	0	0	Native	Winter annual	Tussock	Zoochory
Solidago canadensis	0	0	0	0	0	0	0	0	0	2	6	0	0	0	4	0	0	0	2	4	0	0	Exotic	Perennial	Partial rosette	Anemochory
Alternanthera philoxeroides	0	0	0	0	0	0	0	0	0	8	0	0	0	0	0	0	0	0	0	0	0	0	Exotic	Perennial	Branched	Autochory
Daucus carota	0	0	0	0	0	0	0	0	0	0	6	0	0	0	0	0	0	0	0	0	0	0	Exotic	Winter annual	Partial rosette	Anemochory
