# Supplementary material for: Spatial variations of soil seed banks in Shanghai’s urban wasteland: a gradient analysis of urbanization effects
Source: PeerJ. 2024 Dec 23;12:e18764. doi: 10.7717/peerj.18764 (PMC11670764; doi:10.7717/peerj.18764)
Supplement: Supplemental Information 6 [file peerj-12-18764-s006.csv]

site	richness	site
u3	9	u3
u4	6	u4
u5	5	u5
u6	7	u6
u7	13	u7
u22	5	u22
u23	8	u23
s8	8	s8
s10	7	s10
s11	18	s11
s14	11	s14
s15	4	s15
s16	6	s16
s17	3	s17
s18	7	s18
s19	7	s19
s20	8	s20
s24	8	s24
r9	10	r9
r12	14	r12
r13	8	r13
r21	9	r21
