# Supplementary material for: Spatial variations of soil seed banks in Shanghai’s urban wasteland: a gradient analysis of urbanization effects
Source: PeerJ. 2024 Dec 23;12:e18764. doi: 10.7717/peerj.18764 (PMC11670764; doi:10.7717/peerj.18764)
Supplement: Supplemental Information 7 [file peerj-12-18764-s007.csv]

SP	u3	u5	u6	u7	u23	s1	s2	s8	s10	s11	s14	s16	s17	s18	s20	s24	r9	r12	r13	r21	Sourcetype	Lifeform	Growthtype	Dispersalmodes
Polypogon fugax	0	0	0	0	8	0	0	0	0	6	0	6	0	0	0	21	0	0	0	0	Native	winter annual	Tussock	Hydrochory
Veronica persica	0	4	0	6	0	0	39	0	0	6	0	6	0	0	0	0	0	0	0	0	Exotic	winter annual	Branched	Autochory
Potentilla supina	6	5	0	0	0	0	4	0	0	0	0	0	2	0	5	8	0	19	2	0	Native	winter annual	Branched	Zoochory
Plantago asiatica	0	0	0	0	0	0	0	0	0	0	0	0	2	0	0	0	0	0	0	0	Native	perennial	Rosette	Autochory
Rumex dentatus	2	0	4	0	0	0	0	0	0	0	0	0	2	0	0	0	0	0	0	0	Native	perennial	Pseudo-rosette	Autochory
Lepidium didymum	0	3	0	0	0	0	0	0	0	0	0	0	0	0	0	0	0	0	0	0	Exotic	winter annual	Procumbent	Autochory
Parthenocissus tricuspidata	0	0	0	0	0	4	0	0	0	0	0	0	0	0	0	0	0	0	0	0	Native	summer annual	Branched	Zoochory
Ludwigia prostrata	0	0	16	0	10	0	0	0	0	0	0	0	0	0	0	0	6	6	0	0	Exotic	summer annual	Erect	Hydrochory
Elymus kamoji	0	0	0	0	0	0	0	0	0	0	0	0	0	5	0	0	0	3	0	0	Native	perennial	Tussock	Autochory
Setaria viridis	0	0	0	0	8	0	0	7	1	0	0	0	0	6	0	4	2	2	9	9	Native	summer annual	Tussock	Anemochory
Cynodon dactylon	0	0	0	0	0	0	0	0	0	2	0	0	0	10	0	0	0	0	0	0	Native	perennial	Tussock	Autochory
Gramineae sp	0	9	34	15	0	2	14	57	0	2	0	26	26	0	29	5	14	0	0	0	NA	NA	NA	NA
Glechoma longituba	0	0	17	0	0	4	0	0	0	0	0	0	4	0	0	0	0	0	0	0	Native	summer annual	Erect	Autochory
Asteraceae sp	5	0	0	0	0	0	0	2	0	0	0	0	0	0	0	0	0	0	0	0	NA	NA	NA	NA
Sonchus oleraceus	0	0	0	0	0	0	0	0	6	0	0	2	0	0	0	2	0	1	0	3	Exotic	winter annual	Partial rosette	Anemochory
Chenopodium album	0	16	0	0	2	0	0	0	0	2	2	0	0	0	0	0	0	5	0	0	Native	summer annual	Erect	Anemochory
Eclipta prostrata	0	0	0	0	0	0	0	0	0	0	0	0	0	0	49	0	0	0	0	0	Exotic	summer annual	Erect	Anemochory
Solanum nigrum	0	0	0	2	0	6	0	0	12	5	0	2	1	0	0	0	0	2	0	0	Exotic	summer annual	Branched	Zoochory
Phragmites australis	0	0	0	0	0	0	1	0	0	0	0	12	0	0	0	0	0	0	4	0	Native	perennial	Erect	Hydrochory
Cynanchum rostellatum	0	0	0	0	0	0	0	0	0	0	0	0	0	3	0	0	8	0	0	0	Native	perennial	Climbing or liane	Anemochory
Humulus scandens	0	0	11	0	0	0	0	0	0	0	4	0	0	0	0	0	0	0	5	0	Exotic	summer annual	Climbing or liane	Anemochory
Aristolochia debilis	19	0	0	0	0	0	0	0	0	0	0	0	0	0	0	0	0	0	0	0	Native	perennial	Climbing or liane	Zoochory
Digitaria sanguinalis	0	2	16	0	4	0	0	0	10	0	0	0	0	6	0	0	0	0	0	0	Native	summer annual	Tussock	Anemochory
Dichondra micrantha	0	0	0	0	0	0	0	0	0	0	0	1	0	0	0	0	0	0	0	0	Native	perennial	Procumbent	Autochory
Artemisia mongolica	0	0	0	0	0	0	0	0	0	0	0	0	0	0	0	0	6	0	0	0	Native	perennial	Partial rosette	Autochory
Persicaria lapathifolia	0	0	0	0	0	0	0	0	0	0	0	0	0	0	0	0	0	11	0	0	Native	summer annual	Erect	Hydrochory
Eleusine indica	0	0	0	0	0	0	0	0	0	0	0	0	0	0	0	2	0	0	0	0	Native	summer annual	Tussock	Autochory
Achyranthes bidentata	0	0	0	0	0	0	0	0	0	0	0	0	0	0	0	2	0	0	0	0	Native	perennial	Erect	Zoochory
Leptochloa chinensis	0	3	0	0	2	2	0	0	0	0	0	0	0	0	0	0	0	0	0	0	Native	summer annual	Tussock	Autochory
Ipomoea nil	9	0	0	3	0	0	0	0	0	0	0	0	0	0	0	0	0	0	0	0	Exotic	summer annual	Climbing or liane	Autochory
Torilis scabra	0	0	0	0	0	0	0	0	0	0	0	0	0	0	0	0	5	0	0	0	Native	winter annual	Pseudo-rosette	Zoochory
Celosia argentea	0	0	0	0	0	0	0	0	1	0	0	0	0	0	0	0	0	0	0	0	Exotic	summer annual	Erect	Autochory
Cerastium glomeratum	0	0	0	0	0	0	0	0	0	0	0	2	0	0	0	0	0	0	0	0	Exotic	winter annual	Branched	Autochory
Lactuca sibirica	0	0	0	0	0	0	0	0	0	0	12	0	0	0	0	0	0	0	0	0	Native	winter annual	Partial rosette	Anemochory
Duchesnea indica	0	0	0	0	0	0	27	0	0	0	0	0	0	0	0	0	0	54	0	0	Native	perennial	Procumbent	Zoochory
Cardamine occulta	0	0	0	0	0	2	0	0	0	0	0	19	0	0	0	0	0	0	0	0	Exotic	winter annual	Pseudo-rosette	Autochory
Hydrocotyle sibthorpioides	0	18	0	0	0	0	17	4	7	0	4	0	0	6	9	0	0	27	0	0	Native	winter annual	Pseudo-rosette	Hydrochory
Sesbania cannabina	0	0	14	0	3	0	1	5	4	0	0	5	0	0	0	0	0	0	0	3	Exotic	summer annual	Erect	Autochory
Acalypha australis	0	0	0	3	0	36	0	0	0	0	0	0	0	0	0	0	0	0	0	0	Native	summer annual	Erect	Autochory
Erigeron canadensis	0	0	0	0	0	0	0	0	0	0	0	0	0	0	0	0	0	0	10	0	Exotic	summer annual	Partial rosette	Anemochory
Chenopodium ficifolium	0	10	0	0	3	0	0	12	0	2	0	0	10	3	2	3	0	29	1	2	Native	summer annual	Erect	Autochory
Glycine soja	0	0	11	0	0	0	0	3	4	3	0	6	0	2	0	0	7	0	6	0	Native	summer annual	Climbing or liane	Autochory
Daucus carota	12	0	0	0	0	0	0	0	31	0	0	0	0	0	6	14	0	0	0	0	Exotic	winter annual	Partial rosette	Anemochory
Geranium carolinianum	0	0	2	0	5	0	14	15	0	0	0	0	0	0	5	0	0	0	0	19	Exotic	summer annual	Branched	Autochory
Erigeron annuus	8	0	12	3	16	0	5	19	4	0	1	12	3	3	0	0	0	0	3	4	Exotic	summer annual	Partial rosette	Anemochory
Cyperus difformis	0	0	2	0	0	0	0	0	0	4	0	0	0	0	0	0	0	0	0	0	Native	summer annual	Tussock	Autochory
Poa annua	0	0	0	0	0	1	2	0	36	0	15	0	0	11	0	0	0	6	0	0	Native	winter annual	Erect	Anemochory
Euphorbia helioscopia	0	24	0	0	0	289	16	0	30	19	17	0	23	0	0	0	16	36	0	0	Exotic	winter annual	Rosette	Zoochory
Vicia sativa subsp. Nigra	0	5	4	0	0	8	4	0	7	7	3	0	0	0	0	0	12	22	2	0	Native	winter annual	Climbing or liane	Autochory
Amaranthus viridis	0	2	0	0	0	0	0	0	0	0	0	0	0	0	0	0	0	0	0	0	Exotic	summer annual	Erect	Autochory
Galium spurium	0	0	18	0	0	0	6	0	23	24	0	64	31	0	16	0	0	26	0	33	Native	winter annual	Climbing or liane	Zoochory
Echinochloa crusgalli	0	0	0	0	0	0	0	0	0	0	0	0	0	0	0	0	0	0	0	3	Exotic	summer annual	Tussock	Hydrochory
Polygonum hydropiper	0	0	0	0	0	0	0	0	0	0	0	0	1	0	0	0	0	0	0	0	Native	summer annual	Branched	Hydrochory
Paederia foetida	0	0	0	0	0	0	0	0	0	0	0	4	0	0	0	0	0	0	0	0	Native	perennial	Climbing or liane	Zoochory
Medicago polymorpha	0	5	0	0	0	0	0	0	0	0	0	0	0	0	0	0	0	0	0	0	Exotic	winter annual	Procumbent	Zoochory
Polygonum plebeium	0	0	0	0	0	0	0	0	0	0	0	0	5	0	0	0	0	2	0	0	Native	summer annual	Procumbent	Hydrochory
Trifolium repens	0	0	10	0	0	0	0	0	0	0	0	0	0	0	0	4	0	0	0	57	Exotic	perennial	Procumbent	Autochory
Crepidiastrum sonchifolium	0	0	0	0	9	3	0	0	4	0	3	0	0	0	0	0	0	0	0	0	Native	winter annual	Procumbent	Anemochory
Solidago canadensis	0	0	0	0	3	0	0	6	0	6	18	0	0	0	11	0	0	3	0	2	Exotic	perennial	Partial rosette	Anemochory
Cirsium arvense var.integrifolium	0	0	0	0	0	0	0	0	2	0	0	0	0	0	0	0	4	0	0	0	Native	winter annual	Partial rosette	Anemochory
Alternanthera philoxeroides	0	0	0	0	0	0	5	0	0	3	0	0	0	0	0	0	0	0	0	2	Exotic	perennial	Branched	Autochory
Oxalis corniculata	0	34	0	0	0	0	0	0	0	0	0	0	0	0	0	0	0	0	0	0	Native	perennial	Rosette	Autochory
