# Supplementary material for: Spatial variations of soil seed banks in Shanghai’s urban wasteland: a gradient analysis of urbanization effects
Source: PeerJ. 2024 Dec 23;12:e18764. doi: 10.7717/peerj.18764 (PMC11670764; doi:10.7717/peerj.18764)
Supplement: Supplemental Information 8 [file peerj-12-18764-s008.csv]

site	richness	site
u3	7	u3
u5	14	u5
u6	14	u6
u7	6	u7
u23	12	u23
s1	11	s1
s2	14	s2
s8	10	s8
s10	16	s10
s11	14	s11
s14	10	s14
s16	14	s16
s17	12	s17
s18	10	s18
s20	9	s20
s24	10	s24
r9	10	r9
r12	17	r12
r13	9	r13
r21	11	r21
