# Supplementary material for: Spatial variations of soil seed banks in Shanghai’s urban wasteland: a gradient analysis of urbanization effects
Source: PeerJ. 2024 Dec 23;12:e18764. doi: 10.7717/peerj.18764 (PMC11670764; doi:10.7717/peerj.18764)
Supplement: Supplemental Information 9 [file peerj-12-18764-s009.csv]

season	gradient	site	richness
autumn	urban	3	9
autumn	urban	4	6
autumn	urban	5	5
autumn	urban	6	7
autumn	urban	7	13
autumn	urban	22	5
autumn	urban	23	8
autumn	suburban	8	8
autumn	suburban	10	7
autumn	suburban	11	18
autumn	suburban	14	11
autumn	suburban	15	4
autumn	suburban	16	6
autumn	suburban	17	3
autumn	suburban	18	7
autumn	suburban	19	7
autumn	suburban	20	8
autumn	suburban	24	8
autumn	rural	9	10
autumn	rural	12	14
autumn	rural	13	8
autumn	rural	21	9
spring	urban	3	7
spring	urban	5	14
spring	urban	6	14
spring	urban	7	6
spring	urban	23	12
spring	suburban	1	11
spring	suburban	2	14
spring	suburban	8	10
spring	suburban	10	16
spring	suburban	11	14
spring	suburban	14	10
spring	suburban	16	14
spring	suburban	17	12
spring	suburban	18	10
spring	suburban	20	9
spring	suburban	24	10
spring	rural	9	10
spring	rural	12	17
spring	rural	13	9
spring	rural	21	11
