# Supplementary material for: Spatial variations of soil seed banks in Shanghai’s urban wasteland: a gradient analysis of urbanization effects
Source: PeerJ. 2024 Dec 23;12:e18764. doi: 10.7717/peerj.18764 (PMC11670764; doi:10.7717/peerj.18764)
Supplement: Supplemental Information 10 [file peerj-12-18764-s010.csv]

season	gradient	site	shannon
spring	urban	3	1.7771392
spring	urban	5	2.26728855
spring	urban	6	2.42108702
spring	urban	7	1.50807607
spring	urban	23	2.28106461
spring	suburban	1	0.80060649
spring	suburban	2	2.2201494
spring	suburban	8	1.79457813
spring	suburban	10	2.32478906
spring	suburban	11	2.27108047
spring	suburban	14	1.96819122
spring	suburban	16	2.02539472
spring	suburban	17	1.90635838
spring	suburban	18	2.17141748
spring	suburban	20	1.79874667
spring	suburban	24	1.95731695
spring	rural	9	2.15872938
spring	rural	12	2.36259219
spring	rural	13	1.99452149
spring	rural	21	1.69991082
autumn	urban	3	2.0220181
autumn	urban	4	1.54885811
autumn	urban	5	1.23324791
autumn	urban	6	1.49561028
autumn	urban	7	1.15445441
autumn	urban	22	1.17085651
autumn	urban	23	1.50603095
autumn	suburban	8	1.82723376
autumn	suburban	10	1.62605712
autumn	suburban	11	2.50096193
autumn	suburban	14	2.09133084
autumn	suburban	15	1.03004876
autumn	suburban	16	1.41201134
autumn	suburban	17	0.97184877
autumn	suburban	18	1.15499414
autumn	suburban	19	1.61402675
autumn	suburban	20	1.59794497
autumn	suburban	24	1.79501279
autumn	rural	9	1.78324273
autumn	rural	12	2.42409947
autumn	rural	13	1.71162407
autumn	rural	21	1.9140931
