# Supplementary material for: Spatial variations of soil seed banks in Shanghai’s urban wasteland: a gradient analysis of urbanization effects
Source: PeerJ. 2024 Dec 23;12:e18764. doi: 10.7717/peerj.18764 (PMC11670764; doi:10.7717/peerj.18764)
Supplement: Supplemental Information 11 [file peerj-12-18764-s011.csv]

Species	Spring1	Spring2	Spring3	Autumn3	Autumn4	Spring5	Autumn5	Spring6	Autumn6	Spring7	Autumn7	Spring8	Autumn8	Spring9	Autumn9	Spring10	Autumn10	Spring11	Autumn11	Spring12	Autumn12	Spring13	Autumn13	Spring14	Autumn14	Autumn15	Spring16	Autumn16	Spring17	Autumn17	Spring18	Autumn18	Autumn19	Spring20	Autumn20	Spring21	Autumn21	Autumn22	Spring23	Autumn23	Spring24	Autumn24	Sourcetype	Lifeform	Growthtype	Dispersalmodes
Abutilon theophrasti	0	0	0	0	0	0	0	0	0	0	0	0	0	0	0	0	0	0	0	0	0	0	0	0	0	0	0	0	0	0	0	0	0	0	0	0	0	0	0	68	0	0	Exotic	Summer annual	Erect	Autochory
Acalypha australis	240	0	0	0	0	0	0	0	0	20	0	0	0	0	0	0	0	0	0	0	0	0	0	0	0	0	0	272	0	0	0	0	0	0	0	0	0	0	0	68	0	0	Native	Summer annual	Erect	Autochory
Achyranthes bidentata	0	0	0	0	0	0	0	0	0	0	0	0	0	0	0	0	0	0	68	0	0	0	0	0	0	0	0	0	0	0	0	0	0	0	0	0	0	0	0	0	13	0	Native	Perennial	Erect	Zoochory
Alopecurus aequalis	0	0	0	0	0	0	0	0	0	0	0	0	0	0	0	0	0	0	34	0	0	0	0	0	0	0	0	0	0	0	0	0	0	0	0	0	0	0	0	0	0	0	Native	Winter annual	Tussock	Zoochory
Alternanthera philoxeroides	0	33	0	0	0	0	0	0	0	0	0	0	0	0	0	0	0	20	272	0	0	0	0	0	0	0	0	0	0	0	0	0	0	0	0	13	0	0	0	0	0	0	Exotic	Perennial	Branched	Autochory
Amaranthus viridis	0	0	0	0	0	13	0	0	0	0	0	0	0	0	0	0	0	0	0	0	0	0	0	0	68	0	0	0	0	0	0	0	0	0	0	0	0	0	0	0	0	0	Exotic	Summer annual	Erect	Autochory
Aristolochia debilis	0	0	127	0	0	0	0	0	0	0	0	0	0	0	0	0	0	0	0	0	0	0	0	0	0	0	0	0	0	0	0	0	0	0	0	0	0	0	0	0	0	0	Native	Perennial	Climbing or liane	Zoochory
Artemisia mongolica	0	0	0	0	0	0	0	0	0	0	0	0	0	40	475	0	0	0	0	0	0	0	0	0	0	0	0	0	0	0	0	0	0	0	0	0	0	0	0	0	0	0	Native	Perennial	Partial rosette	Autochory
Astragalus melilotoides	0	0	0	0	0	0	0	0	0	0	0	0	0	0	0	0	0	0	68	0	0	0	0	0	0	0	0	0	0	0	0	0	0	0	0	0	0	0	0	0	0	0	Exotic	Summer annual	Erect	Autochory
Cardamine occulta	13	0	0	0	0	0	0	0	679	0	9710	0	0	0	0	0	0	0	0	0	0	0	0	0	0	0	127	34	0	0	0	0	0	0	0	0	0	0	0	0	0	0	Exotic	Winter annual	Pseudo-rosette	Autochory
Celosia argentea	0	0	0	0	0	0	0	0	0	0	0	0	0	0	0	7	0	0	0	0	0	0	0	0	0	0	0	0	0	0	0	0	0	0	0	0	0	0	0	0	0	0	Exotic	Summer annual	Erect	Autochory
Cerastium glomeratum	0	0	0	0	0	0	0	0	0	0	0	0	0	0	102	0	0	0	0	0	0	0	0	0	0	0	13	0	0	0	0	0	0	0	0	0	0	0	0	0	0	0	Exotic	Winter annual	Branched	Autochory
Chenopodium album	0	0	0	0	102	107	0	0	0	0	0	0	0	0	0	0	0	13	0	33	0	0	0	13	0	0	0	0	0	0	0	0	0	0	34	0	0	0	13	0	0	0	Native	Summer annual	Erect	Anemochory
Chenopodium ficifolium	0	0	0	0	204	67	0	0	0	0	340	80	0	0	0	0	238	13	34	193	0	7	34	0	0	34	0	0	67	0	20	0	0	13	68	13	340	0	20	0	20	849	Native	Summer annual	Erect	Autochory
Cirsium arvense var.integrifolium	0	0	0	0	0	0	0	0	0	0	0	0	0	27	0	13	0	0	0	0	0	0	0	0	0	0	0	0	0	0	0	0	0	0	0	0	0	0	0	0	0	0	Native	Winter annual	Partial rosette	Anemochory
Crepidiastrum sonchifolium	20	0	0	0	0	0	0	0	0	0	0	0	0	0	0	27	0	0	0	0	0	0	0	20	0	0	0	0	0	0	0	0	0	0	0	0	0	0	60	0	0	0	Native	Winter annual	Procumbent	Anemochory
Cynanchum rostellatum	0	0	0	0	0	0	0	0	0	0	0	0	0	53	0	0	0	0	0	0	0	0	0	0	0	0	0	0	0	0	20	0	0	0	0	0	0	0	0	0	0	0	Native	Perennial	Climbing or liane	Autochory
Cynodon dactylon	0	0	0	34	0	0	0	0	0	0	0	0	0	0	0	0	0	13	0	0	0	0	373	0	0	0	0	0	0	68	67	1086	0	0	0	0	0	170	0	0	0	306	Native	Perennial	Tussock	Autochory
Cyperus difformis	0	0	0	0	0	0	0	13	0	0	0	0	0	0	0	0	0	27	102	0	0	0	0	0	0	0	0	0	0	0	0	441	0	0	0	0	0	0	0	0	0	0	Native	Summer annual	Tussock	Autochory
Cyperus iria	0	0	0	0	0	0	0	0	0	0	0	0	0	0	0	0	0	0	136	0	0	0	0	0	0	0	0	0	0	0	0	0	0	0	0	0	0	0	0	0	0	0	Native	Summer annual	Tussock	Autochory
Daucus carota	0	0	80	0	0	0	0	0	0	0	0	0	0	0	0	207	0	0	0	0	0	0	0	0	204	0	0	0	0	0	0	0	0	40	0	0	0	0	0	0	93	0	Exotic	Winter annual	Partial rosette	Anemochory
Dichondra micrantha	0	0	0	0	0	0	0	0	0	0	0	0	0	0	0	0	0	0	0	0	0	0	0	0	0	0	7	0	0	0	0	0	0	0	0	0	0	0	0	0	0	0	Native	Perennial	Procumbent	Autochory
Digitaria sanguinalis	0	0	0	0	0	13	204	107	0	0	0	0	0	0	0	67	34	0	0	0	0	0	0	0	0	0	0	0	0	0	40	0	0	0	0	0	0	0	27	0	0	0	Native	Summer annual	Tussock	Anemochory
Duchesnea indica	0	180	0	0	0	0	0	0	0	0	0	0	0	0	0	0	0	0	0	360	0	0	0	0	0	0	0	0	0	0	0	0	0	0	0	0	0	0	0	0	0	0	Native	Perennial	Procumbent	Zoochory
Echinochloa crusgalli	0	0	0	0	0	0	0	0	0	0	0	0	0	0	0	0	0	0	0	0	0	0	0	0	170	0	0	0	0	0	0	0	102	0	0	20	0	0	0	0	0	0	Exotic	Summer annual	Tussock	Hydrochory
Eclipta prostrata	0	0	0	0	0	0	0	0	0	0	0	0	68	0	170	0	0	0	645	0	0	0	0	0	102	0	0	0	0	0	0	0	0	327	0	0	0	0	0	0	0	0	Exotic	Summer annual	Erect	Anemochory
Eleusine indica	0	0	0	0	0	0	0	0	0	0	0	0	0	0	0	0	0	0	0	0	0	0	0	0	0	0	0	0	0	0	0	0	0	0	0	0	34	0	0	0	13	0	Native	Summer annual	Tussock	Autochory
Elymus kamoji	0	0	0	0	0	0	0	0	0	0	0	0	0	0	0	0	0	0	0	20	0	0	0	0	0	0	0	0	0	0	33	0	0	0	0	0	0	0	0	0	0	0	Native	Perennial	Tussock	Anemochory
Eragrostis pilosa	0	0	0	0	0	0	0	0	0	0	0	0	34	0	0	0	0	0	0	0	0	0	0	0	0	0	0	0	0	0	0	0	0	0	0	0	0	0	0	0	0	0	Native	Summer annual	Tussock	Anemochory
Erigeron annuus	0	33	53	68	0	0	0	80	0	20	0	127	306	0	0	27	0	0	170	0	509	20	0	7	0	0	80	34	20	0	20	34	0	0	0	27	0	0	107	68	0	0	Exotic	Summer annual	Partial rosette	Zoochory
Erigeron canadensis	0	0	0	0	0	0	0	0	0	0	0	0	0	0	0	0	0	0	0	0	0	67	136	0	0	0	0	0	0	0	0	0	0	0	0	0	0	0	0	0	0	0	Exotic	Summer annual	Partial rosette	Zoochory
Euphorbia helioscopia	1927	107	0	0	0	160	0	0	0	0	0	0	0	107	0	200	0	127	0	240	0	0	0	113	0	0	0	0	153	0	0	0	0	0	0	0	0	0	0	0	0	0	Exotic	Winter annual	Rosette	Zoochory
Galium spurium	0	40	0	0	0	0	0	120	0	0	0	0	0	0	985	153	136	160	0	173	0	0	543	0	0	0	427	0	207	0	0	0	0	107	0	220	0	0	0	0	0	170	Native	Winter annual	Climbing or liane	Autochory
Geranium carolinianum	0	93	0	0	0	0	0	13	68	0	0	100	0	0	0	0	0	0	0	0	0	0	0	0	0	0	0	0	0	0	0	0	0	33	0	127	0	0	33	0	0	0	Exotic	Summer annual	Branched	Autochory
Glechoma longituba	27	0	0	0	0	0	0	113	0	0	0	0	0	0	0	0	0	0	0	0	0	0	0	0	0	0	0	0	27	0	0	0	0	0	0	0	0	0	0	0	0	0	Native	Summer annual	Erect	Anemochory
Glycine soja	0	0	0	170	0	0	0	73	0	0	68	20	34	47	68	27	0	20	68	0	204	40	68	0	0	0	40	0	0	0	13	306	68	0	0	0	0	441	0	0	0	68	Native	Summer annual	Climbing or liane	Hydrochory
Humulus scandens	0	0	0	0	0	0	0	73	0	0	0	0	0	0	0	0	0	0	0	0	373	33	204	27	0	0	0	0	0	0	0	0	0	0	0	0	0	0	0	136	0	0	Exotic	Summer annual	Climbing or liane	Anemochory
Hydrocotyle sibthorpioides	0	113	0	0	0	120	0	0	0	0	0	27	0	0	0	47	509	0	0	180	306	0	0	27	0	0	0	0	0	0	40	0	0	60	0	0	68	0	0	0	0	0	Native	Winter annual	Pseudo-rosette	Anemochory
Ipomoea nil	0	0	60	34	0	0	0	0	0	20	0	0	0	0	0	0	0	0	0	0	0	0	0	0	0	0	0	0	0	0	0	0	0	0	0	0	0	0	0	0	0	0	Exotic	Summer annual	Climbing or liane	Anemochory
Ipomoea purpurea	0	0	0	0	0	0	0	0	0	0	68	0	0	0	0	0	0	0	0	0	0	0	0	0	0	0	0	0	0	0	0	0	0	0	0	0	0	0	0	0	0	0	Exotic	Summer annual	Climbing or liane	Autochory
Ixeris polycephala	0	0	0	0	0	0	34	0	0	0	0	0	0	0	0	0	0	0	0	0	0	0	0	0	0	0	0	0	0	0	0	0	0	0	0	0	0	0	0	0	0	0	Exotic	Perennial	Partial rosette	Hydrochory
Lactuca sibirica	0	0	0	0	0	0	0	0	0	0	0	0	0	0	0	0	0	0	0	0	0	0	0	80	0	0	0	0	0	0	0	0	0	0	0	0	0	0	0	0	0	0	Native	Winter annual	Partial rosette	Autochory
Lepidium didymum	0	0	0	0	0	20	0	0	0	0	0	0	0	0	0	0	0	0	0	0	0	0	0	0	0	0	0	0	0	0	0	0	0	0	0	0	0	0	0	0	0	0	Exotic	Winter annual	Procumbent	Zoochory
Leptochloa chinensis	13	0	0	0	0	20	68	0	0	0	0	0	0	0	0	0	204	0	0	0	0	0	0	0	0	136	0	0	0	238	0	0	0	0	0	0	204	0	13	0	0	0	Native	Summer annual	Tussock	Anemochory
Ludwigia prostrata	0	0	0	0	68	0	0	107	0	0	0	0	0	40	102	0	0	0	781	40	136	0	0	0	0	0	0	0	0	0	0	0	0	0	136	0	0	0	67	0	0	0	Exotic	Summer annual	Erect	Autochory
Mazus pumilus	0	0	0	102	0	0	0	0	34	0	0	0	0	0	0	0	0	0	102	0	272	0	0	0	0	0	0	0	0	0	0	0	0	0	0	0	0	0	0	0	0	0	Native	Summer annual	Pseudo-rosette	Zoochory
Medicago polymorpha	0	0	0	0	0	33	0	0	0	0	0	0	0	0	0	0	0	0	0	0	0	0	0	0	238	0	0	0	0	0	0	0	68	0	0	0	0	0	0	0	0	0	Exotic	Winter annual	Procumbent	Autochory
Oxalis corniculata	0	0	0	0	0	227	0	0	0	0	0	0	0	0	0	0	0	0	0	0	0	0	0	0	0	0	0	0	0	0	0	0	0	0	0	0	0	0	0	0	0	0	Native	Perennial	Rosette	Autochory
Paederia foetida	0	0	0	0	0	0	0	0	0	0	0	0	0	0	0	0	0	0	0	0	0	0	0	0	0	0	27	0	0	0	0	0	0	0	0	0	0	0	0	0	0	0	Native	Perennial	Climbing or liane	Autochory
Parthenocissus tricuspidata	27	0	0	0	0	0	0	0	0	0	0	0	0	0	0	0	0	0	0	0	0	0	0	0	0	0	0	0	0	0	0	0	0	0	0	0	0	0	0	0	0	0	Native	Summer annual	Branched	Zoochory
Paspalum conjugatum	0	0	0	0	0	0	0	0	0	0	0	0	0	0	0	0	0	0	0	0	0	0	0	0	102	0	0	0	0	0	0	0	0	0	0	0	0	0	0	0	0	0	Exotic	Perennial	Tussock	Hydrochory
Persicaria lapathifolia	0	0	0	0	0	0	0	0	0	0	0	0	0	0	0	0	0	0	0	73	0	0	0	0	0	0	0	0	0	0	0	0	68	0	0	0	0	0	0	0	0	0	Native	Summer annual	Erect	Autochory
Phragmites australis	0	7	0	0	0	0	0	0	0	0	0	0	0	0	0	0	102	0	238	0	0	27	0	0	0	0	80	0	0	0	0	0	0	0	985	0	0	0	0	0	0	0	Native	Perennial	Erect	Anemochory
Plantago asiatica	0	0	0	0	0	0	0	0	0	0	0	0	0	0	0	0	0	0	0	0	0	0	0	0	0	0	0	0	13	0	0	0	0	0	0	0	0	0	0	0	0	0	Native	Perennial	Rosette	Hydrochory
Poa annua	7	13	0	0	0	0	0	0	0	0	102	0	0	0	0	240	0	0	0	40	0	0	0	100	0	0	0	0	0	0	73	0	0	0	0	0	0	0	0	0	0	0	Native	Winter annual	Erect	Hydrochory
Polygonum hydropiper	0	0	0	0	0	0	0	0	0	0	0	0	0	0	0	0	0	0	0	0	543	0	0	0	0	0	0	0	7	0	0	0	0	0	0	0	0	0	0	0	0	0	Native	Summer annual	Branched	Hydrochory
Polygonum plebeium	0	0	0	0	0	0	0	0	0	0	0	0	0	0	0	0	0	0	0	13	0	0	0	0	0	0	0	0	33	0	0	0	0	0	0	0	0	0	0	0	0	0	Native	Summer annual	Procumbent	Hydrochory
Polypogon fugax	0	0	0	0	68	0	0	0	0	0	1188	0	0	0	0	0	0	40	204	0	0	0	0	0	0	0	40	0	0	0	0	0	0	0	0	0	0	0	53	0	140	0	Native	Winter annual	Tussock	Zoochory
Potentilla supina	0	27	40	0	0	33	0	0	0	0	170	0	0	0	0	0	0	0	0	127	0	13	0	0	0	0	0	0	13	0	0	0	0	33	0	0	0	0	0	0	53	0	Native	Winter annual	Branched	Autochory
Rorippa indica	0	0	0	0	0	0	0	0	0	0	170	0	0	0	0	0	0	0	0	0	0	0	0	0	0	0	0	0	0	0	0	0	102	0	0	0	0	0	0	0	0	0	Native	Winter annual	Pseudo-rosette	Autochory
Rumex dentatus	0	0	13	0	0	0	0	27	0	0	0	0	0	0	0	0	0	0	0	0	0	0	0	0	0	0	0	0	13	0	0	0	0	0	0	0	0	0	0	0	0	0	Native	Perennial	Pseudo-rosette	Autochory
Sagina japonica	0	0	0	0	0	0	0	0	0	0	102	0	0	0	0	0	0	0	0	0	0	0	0	0	0	0	0	0	0	0	0	0	0	0	0	0	0	0	0	0	0	0	Native	Summer annual	Branched	Autochory
Sesbania cannabina	0	7	0	102	0	0	0	93	0	0	0	33	136	0	0	27	0	0	0	0	0	0	0	0	0	0	33	0	0	0	0	0	0	0	306	20	0	0	20	0	0	0	Exotic	Summer annual	Erect	Autochory
Setaria viridis	0	0	0	204	102	0	0	0	238	0	679	47	204	13	102	7	713	0	0	13	0	60	0	0	713	204	0	0	0	0	40	3429	509	0	1596	60	0	373	53	0	27	441	Native	Summer annual	Tussock	Anemochory
Solanum nigrum	40	0	0	204	0	0	645	0	0	13	0	0	0	0	0	80	0	33	0	13	0	0	0	0	0	0	13	0	7	0	0	0	0	0	0	0	68	1732	0	0	0	204	Exotic	Summer annual	Branched	Zoochory
Solidago canadensis	0	0	0	0	0	0	0	0	0	0	0	40	0	0	68	0	0	40	68	20	136	0	0	120	204	0	0	0	0	0	0	136	0	73	0	13	0	0	20	0	0	0	Exotic	Perennial	Partial rosette	Anemochory
Sonchus oleraceus	0	0	0	0	0	0	0	0	0	0	0	0	0	0	0	40	0	0	0	7	340	0	68	0	0	0	13	0	0	0	0	0	0	0	0	20	0	0	0	0	13	0	Exotic	Winter annual	Partial rosette	Anemochory
Stellaria media	0	0	0	0	0	0	0	0	0	0	102	0	102	0	0	0	0	0	441	0	441	0	0	0	0	0	0	204	0	0	0	0	0	0	238	0	204	0	0	441	0	136	Native	Winter annual	Branched	Autochory
Torilis scabra	0	0	0	0	0	0	0	0	0	0	0	0	0	33	0	0	0	0	0	0	0	0	0	0	0	0	0	0	0	0	0	0	0	0	0	0	0	0	0	0	0	0	Native	Winter annual	Pseudo-rosette	Zoochory
Trifolium repens	0	0	0	0	0	0	0	67	0	0	0	0	0	0	0	0	0	0	0	0	0	0	0	0	0	0	0	0	0	0	0	0	0	0	0	380	0	0	0	0	27	0	Exotic	Perennial	Procumbent	Autochory
Trigonotis peduncularis	0	0	0	0	0	0	0	0	34	0	0	0	0	0	0	0	0	0	204	0	238	0	68	0	204	0	0	0	0	0	0	0	0	0	747	0	407	0	0	1053	0	0	Native	Winter annual	Rosette	Autochory
Veronica persica	0	260	0	0	0	27	0	0	475	40	68	0	0	0	136	0	0	40	0	0	68	0	0	0	34	0	40	68	0	0	0	0	204	0	0	0	170	0	0	34	0	0	Exotic	Winter annual	Branched	Autochory
Vicia sativa subsp. Nigra	53	27	0	0	0	33	0	27	0	0	0	0	0	80	0	47	0	47	0	147	985	13	0	20	0	0	0	0	0	0	0	0	0	0	0	0	0	0	0	0	0	0	Native	Winter annual	Climbing or liane	Autochory
Youngia japonica	0	0	0	0	0	0	0	0	0	0	0	0	0	0	0	0	0	0	0	0	0	0	0	0	0	0	0	0	0	0	0	0	0	0	0	0	0	0	0	272	0	0	Native	Winter annual	Pseudo-rosette	Anemochory
